# Supplementary material for: Occurrence of Pseudomonas spp. in Raw Vegetables: Molecular and Phenotypical Analysis of Their Antimicrobial Resistance and Virulence-Related Traits
Source: Int J Mol Sci. 2021 Nov 23;22(23):12626. doi: 10.3390/ijms222312626 (PMC8657893; doi:10.3390/ijms222312626)
Supplement: Supplementary file 1 [file ijms-22-12626-s001.zip]

Archive with 1 entries (1 files):
- ijms-1440592-supplementary.pdf
